# Supplementary material for: Assessment of Dengue and Chikungunya Infections among Febrile Patients Visiting Four Healthcare Centres in Yaoundé and Dizangué, Cameroon
Source: Viruses. 2022 Sep 27;14(10):2127. doi: 10.3390/v14102127 (PMC9612120; doi:10.3390/v14102127)
Supplement: Supplementary file 1 [file viruses-14-02127-s001.zip]

Archive with 1 entries (1 files):
- viruses-1878550-supplementary.pdf
